# Supplementary material for: Seta‐Inspired Mechano‐Intelligent Janus Bandage with Coordinated Adhesion–Contraction for Minimizing Scarring
Source: Adv Mater. 2026 May 15;38(34):e05122. doi: 10.1002/adma.202505122 (PMC13274697; doi:10.1002/adma.202505122)
Supplement: Supplementary file 2 — Supporting File 2: adma73347‐sup‐0002‐VideoS1‐S3.zip. [file ADMA-38-e05122-s001.zip]

Archive with 3 entries (3 files):
- Supplemental Video 1.mp4
- Supplemental Video 2.mp4
- Supplemental Video 3.MP4
